# Supplementary material for: Monocyte bioenergetics: An immunometabolic perspective in metabolic dysfunction-associated steatohepatitis
Source: Cell Rep Med. 2024 May 10;5(5):101564. doi: 10.1016/j.xcrm.2024.101564 (PMC11148801; doi:10.1016/j.xcrm.2024.101564)
Supplement: Table S4. DEGS from GSE156057, related to Figure 6 [file mmc2.xlsx]

## Sheet: Foglio1
			average				LAMs vs Res-KCs		t-Mo vs Res-KCs		Mo vs Res-KCs
	gene name	row annotations	Res-KCs	LAMs	t-Mo	Mo	p value	LogFC	p value	Log FC	p value	Log FC
	Ndufs8	Complex I (NADH-Coenzyme Q Reductase)	0.69	0.79	0.97	1.04	0.040797	0.083	0.000587	0.218	0.003711	0.271
	Ndufv1	Complex I (NADH-Coenzyme Q Reductase)	0.3	0.43	0.54	0.67	0.008091	0.136	0.001904	0.242	0.000435	0.363
	Ndufs3	Complex I (NADH-Coenzyme Q Reductase)	0.62	0.68	0.74	0.72	0.304929	0.057	0.468004	0.107	0.42461	0.087
	Ndufb10	Complex I (NADH-Coenzyme Q Reductase)	1.14	1.23	1.5	1.99	0.122955	0.059	3.25e-05	0.225	8.72e-15	0.483
	Ndufs2	Complex I (NADH-Coenzyme Q Reductase)	0.82	0.95	1.1	1.19	0.048276	0.098	0.003935	0.201	0.002506	0.268
	Ndufa4l2	Complex I (NADH-Coenzyme Q Reductase)	0.01	0	0	0	0.967553	-0.007	0.981466	-0.005	0.96913	-0.007
	Ndufb11	Complex I (NADH-Coenzyme Q Reductase)	0.82	1.12	1.41	1.96	6.33e-05	0.221	2.69e-15	0.402	2.89e-25	0.699
	Ndufaf7	Complex I (NADH-Coenzyme Q Reductase)	0.06	0.07	0.15	0.4	0.914627	0.017	0.257107	0.119	1.52e-05	0.404
	Ndufab1	Complex I (NADH-Coenzyme Q Reductase)	1.05	1.05	0.85	0.65	0.970771	-0.004	7.59e-06	-0.148	2.06e-11	-0.313
	Ndufa5	Complex I (NADH-Coenzyme Q Reductase)	1.02	0.89	0.7	0.65	0.321109	-0.093	4.43e-09	-0.249	1.24e-10	-0.291
	Ndufs7	Complex I (NADH-Coenzyme Q Reductase)	0.9	1.02	1.06	1.2	0.120162	0.09	0.255553	0.122	0.03061	0.211
	Ndufaf4	Complex I (NADH-Coenzyme Q Reductase)	0.2	0.23	0.15	0.2	0.941797	0.029	0.011864	-0.066	0.094741	-0.002
	Ndufs5	Complex I (NADH-Coenzyme Q Reductase)	0.95	0.96	0.91	0.91	0.461395	0.009	0.223946	-0.028	0.049028	-0.024
	Ndufa9	Complex I (NADH-Coenzyme Q Reductase)	0.5	0.49	0.55	0.46	0.86814	-0.006	0.930648	0.049	0.014766	-0.035
	Ndufa2	Complex I (NADH-Coenzyme Q Reductase)	2.43	2.44	2.41	2.33	0.655693	0.005	0.503473	-0.011	0.349175	-0.042
	Ndufv2	Complex I (NADH-Coenzyme Q Reductase)	0.76	0.9	1	1.06	0.009896	0.113	0.012418	0.188	0.051109	0.226
	Ndufb8	Complex I (NADH-Coenzyme Q Reductase)	1.18	1.51	1.57	1.66	1.61e-05	0.199	2.03e-06	0.236	1.22e-05	0.282
	Ndufb9	Complex I (NADH-Coenzyme Q Reductase)	1.12	1.35	1.45	1.65	5.3e-05	0.145	7.15e-06	0.207	2.46e-07	0.318
	Ndufs1	Complex I (NADH-Coenzyme Q Reductase)	0.39	0.38	0.37	0.26	0.414214	-0.008	0.030882	-0.016	1.43e-05	-0.136
	Ndufa4	Complex I (NADH-Coenzyme Q Reductase)	2.96	2.73	3.09	3.66	0.017049	-0.085	0.525554	0.047	2.25e-05	0.236
	Ndufa13	Complex I (NADH-Coenzyme Q Reductase)	1.81	2.34	2.85	2.99	6.42e-08	0.25	2.08e-27	0.453	3.82e-20	0.503
	Ndufv3	Complex I (NADH-Coenzyme Q Reductase)	0.98	1.01	1.15	1.03	0.578446	0.019	0.198084	0.118	0.401192	0.037
	Ndufaf8	Complex I (NADH-Coenzyme Q Reductase)	0.42	0.5	0.49	0.4	0.107138	0.072	0.893326	0.063	0.125018	-0.019
	Ndufa8	Complex I (NADH-Coenzyme Q Reductase)	0.81	0.91	1.02	1.19	0.103753	0.083	0.016618	0.163	0.001404	0.28
	Ndufs4	Complex I (NADH-Coenzyme Q Reductase)	0.76	0.72	0.93	0.91	0.861471	-0.035	0.104046	0.129	0.680778	0.112
	Ndufaf5	Complex I (NADH-Coenzyme Q Reductase)	0.05	0.06	0.04	0.05	0.800339	0.008	0.586703	-0.017	0.631422	-0.009
	Ndufaf1	Complex I (NADH-Coenzyme Q Reductase)	0.08	0.05	0.06	0.06	0.778135	-0.033	0.564878	-0.019	0.566446	-0.016
	Ndufb4	Complex I (NADH-Coenzyme Q Reductase)	1.33	1.06	1.21	1.33	0.001265	-0.182	0.02447	-0.082	0.136148	-0.003
	Ndufa7	Complex I (NADH-Coenzyme Q Reductase)	1.63	1.75	2.22	2.47	0.190662	0.061	2.45e-10	0.291	1.24e-13	0.397
	Ndufaf2	Complex I (NADH-Coenzyme Q Reductase)	0.15	0.15	0.11	0.12	0.949017	-0.002	0.091668	-0.047	0.077574	-0.041
	Ndufb7	Complex I (NADH-Coenzyme Q Reductase)	1.52	1.63	1.98	2.03	0.054582	0.062	1.1e-08	0.242	0.000115	0.265
	Ndufb6	Complex I (NADH-Coenzyme Q Reductase)	0.87	0.84	0.97	0.94	0.856877	-0.021	0.647322	0.075	0.590912	0.053
	Ndufa1	Complex I (NADH-Coenzyme Q Reductase)	1.31	1.38	1.72	1.99	0.446796	0.042	2.52e-06	0.239	1.1e-10	0.374
	Ndufa3	Complex I (NADH-Coenzyme Q Reductase)	1.91	2.07	2.7	3	0.085626	0.075	1.03e-18	0.348	5.22e-19	0.46
	Ndufa10	Complex I (NADH-Coenzyme Q Reductase)	0.71	0.79	0.79	0.84	0.360335	0.06	0.391308	0.065	0.089513	0.1
	Ndufaf6	Complex I (NADH-Coenzyme Q Reductase)	0.05	0.06	0.06	0.03	0.799673	0.017	0.973744	0.019	0.591525	-0.015
	Ndufb2	Complex I (NADH-Coenzyme Q Reductase)	0.6	0.63	0.81	0.86	0.516202	0.021	0.015848	0.177	0.128585	0.213
	Ndufb3	Complex I (NADH-Coenzyme Q Reductase)	1.01	1.14	1.43	1.78	0.040234	0.089	2.1e-06	0.275	3.63e-13	0.465
	Ndufaf3	Complex I (NADH-Coenzyme Q Reductase)	0.13	0.23	0.26	0.24	0.081251	0.115	0.058599	0.152	0.531814	0.131
	Ndufs6	Complex I (NADH-Coenzyme Q Reductase)	1.15	1.07	1.23	1.51	0.182257	-0.058	0.889396	0.048	0.005647	0.219
	Ndufb5	Complex I (NADH-Coenzyme Q Reductase)	1.14	1.33	1.65	1.79	0.00782	0.121	3.51e-11	0.308	1.16e-09	0.384
	Ndufa11	Complex I (NADH-Coenzyme Q Reductase)	0.86	0.85	1.18	1.34	0.754904	-0.009	1.7e-05	0.225	1.79e-05	0.327
	Ndufc1	Complex I (NADH-Coenzyme Q Reductase)	1.51	1.3	1.59	1.34	0.021908	-0.13	0.833896	0.044	0.01072	-0.104
	Ndufa6	Complex I (NADH-Coenzyme Q Reductase)	1.42	1.63	2.19	3.05	0.009184	0.118	1.71e-14	0.398	1.26e-39	0.744
	Ndufa12	Complex I (NADH-Coenzyme Q Reductase)	0.83	0.96	0.78	0.57	0.021653	0.1	0.166631	-0.043	1.28e-06	-0.222
	Ndufc2	Complex I (NADH-Coenzyme Q Reductase)	1.22	1.68	1.86	1.72	2.35e-09	0.276	1.11e-14	0.368	7.84e-05	0.298
	Sdhd	Complex II (Succinate-Coenzyme Q Reductase)	0.74	0.69	0.76	0.87	0.303733	-0.043	0.1601	0.023	0.641993	0.103
	Sdhb	Complex II (Succinate-Coenzyme Q Reductase)	0.87	1.09	1.1	1.24	0.000798	0.16	0.04437	0.165	0.005354	0.254
	Sdha	Complex II (Succinate-Coenzyme Q Reductase)	1.16	1.3	0.93	1	0.12653	0.089	4.52e-07	-0.161	3.24e-05	-0.112
	Sdhc	Complex II (Succinate-Coenzyme Q Reductase)	0.92	0.73	0.57	0.54	0.01505	-0.151	9.9e-12	-0.287	3.38e-12	-0.318
	Uqcrc1	Complex III (Coenzyme Q-Cytochrome c Reductase)	0.7	0.97	1.29	1.32	0.000141	0.215	1.61e-14	0.43	8.15e-10	0.448
	Uqcrfs1	Complex III (Coenzyme Q-Cytochrome c Reductase)	0.72	0.95	1.39	1.54	0.000921	0.183	2.15e-17	0.474	9.54e-17	0.562
	Uqcr11	Complex III (Coenzyme Q-Cytochrome c Reductase)	2.14	1.79	1.99	2.13	0.003151	-0.167	0.122808	-0.067	0.801029	-0.003
	Cyc1	Complex III (Coenzyme Q-Cytochrome c Reductase)	0.63	0.77	0.83	0.81	0.01173	0.111	0.021433	0.167	0.741449	0.151
	Uqcrc2	Complex III (Coenzyme Q-Cytochrome c Reductase)	0.82	0.88	0.98	1.03	0.264662	0.051	0.27721	0.119	0.450874	0.157
	Uqcrq	Complex III (Coenzyme Q-Cytochrome c Reductase)	2.39	2.45	2.86	2.59	0.928742	0.022	2e-05	0.185	0.284516	0.081
	Uqcrh	Complex III (Coenzyme Q-Cytochrome c Reductase)	3.31	3.93	5.2	5.86	6.54e-06	0.194	4.45e-47	0.524	8.02e-49	0.671
	Cox5a	Complex IV (Cytochrome c Oxidase)	8.82	4.65	3.95	3.03	2.67e-76	-0.798	2.5e-138	-0.989	4.9e-132	-1.284
	Cox7a2	Complex IV (Cytochrome c Oxidase)	2.51	2.71	3.41	2.76	0.075199	0.081	1.4e-16	0.329	0.169301	0.1
	Cox7a2l	Complex IV (Cytochrome c Oxidase)	2.5	2.33	2.92	4.7	0.05504	-0.073	0.010843	0.162	1.93e-42	0.703
	Cox7b	Complex IV (Cytochrome c Oxidase)	1.98	2.46	3.19	3.04	6.33e-06	0.213	1.66e-31	0.49	2.51e-16	0.439
	Cox6a2	Complex IV (Cytochrome c Oxidase)	0.03	0.05	0.01	0.01	0.895407	0.031	0.608929	-0.019	0.634058	-0.022
	Cox6a1	Complex IV (Cytochrome c Oxidase)	3.02	2.33	2.8	2.67	1.64e-09	-0.269	0.063268	-0.082	0.001813	-0.13
	Cox8a	Complex IV (Cytochrome c Oxidase)	3.93	5.14	6.68	6.43	4.22e-14	0.318	1.23e-71	0.64	9.1e-46	0.593
	Cox4i1	Complex IV (Cytochrome c Oxidase)	5.7	7.11	8.69	9.67	1.56e-15	0.274	1.17e-67	0.531	9.64e-69	0.67
	Cox6b1	Complex IV (Cytochrome c Oxidase)	3.24	3.65	4.41	4.07	0.000484	0.133	6.23e-24	0.353	4.69e-10	0.26
	Cox5b	Complex IV (Cytochrome c Oxidase)	2.03	2.79	3.7	3.25	2.89e-11	0.323	5.24e-53	0.632	9.91e-21	0.489
	Cox6c	Complex IV (Cytochrome c Oxidase)	3.43	4.25	5.11	5.45	3.04e-09	0.244	3.86e-39	0.463	7.08e-35	0.542
	ATP5B	Complex V (ATP Synthase)	2.79	3.7	4.41	3.77	1.01e-11	0.313	4.92e-39	0.513	1.6e-09	0.333
	ATP5A1	Complex V (ATP Synthase)	3.13	3.31	3.32	3.47	0.123297	0.062	0.31576	0.064	0.12711	0.113
	ATP5C1	Complex V (ATP Synthase)	1.72	2.39	3.32	4.13	1.53e-11	0.316	9.28e-53	0.666	1.09e-66	0.915
	Atp5h	Complex V (ATP Synthase)	2.93	3.57	5.3	6.11	4.86e-07	0.219	3e-75	0.682	3.91e-77	0.856
	Atp5g2	Complex V (ATP Synthase)	2.81	3.43	3.13	3.01	1.13e-07	0.217	0.022128	0.116	0.742198	0.072
	ATP5G1	Complex V (ATP Synthase)	1.55	2.19	2.45	2.13	1.25e-11	0.322	1.28e-19	0.438	1.36e-06	0.296
	Atp5o	Complex V (ATP Synthase)	0	1.61	1.87	1.98	0.336174	-0.04	0.089647	0.098	0.038156	0.151
	Atp5g3	Complex V (ATP Synthase)	2.32	1.92	1.57	1.35	2.86e-05	-0.185	2.06e-20	-0.373	2.28e-23	-0.501
	ATP5F1	Complex V (ATP Synthase)	2.61	2.97	3.48	3.66	0.001236	0.138	8.39e-14	0.311	9.79e-16	0.368
	Atp5j	Complex V (ATP Synthase)	2.2	2.52	3.11	2.86	0.008643	0.138	3.19e-18	0.361	6.37e-06	0.268
	Ppa1	Complex V (ATP Synthase)	0.22	0.33	0.31	0.14	0.017087	0.125	0.626461	0.106	0.021451	-0.09
	Atp5j2	Complex V (ATP Synthase)	2.17	2.95	3.6	3.23	1.28e-12	0.316	9.5e-40	0.536	8.28e-18	0.414
	ARRDC3	Pathway Activity Signature Genes	0.74	0.32	0.14	0.23	8.53e-11	-0.396	9.64e-30	-0.608	2.26e-16	-0.494
	Cyb561d1	Pathway Activity Signature Genes	0.07	0.07	0.07	0.12	0.929427	-0.002	0.518457	-0.005	0.85491	0.065
	ASB1	Pathway Activity Signature Genes	0.05	0.03	0.02	0.05	0.573927	-0.032	0.30702	-0.04	0.599658	-0.007
	Slc25a25	Pathway Activity Signature Genes	0.11	0.16	0.2	0.08	0.461285	0.067	0.33746	0.114	0.190464	-0.036
	Dnajb1	Pathway Activity Signature Genes	0.36	0.42	0.47	0.55	0.991787	0.057	0.809217	0.11	0.925619	0.189
	Gadd45b	Pathway Activity Signature Genes	0.24	0.88	1.77	0.63	1.72e-11	0.603	2.24e-41	1.157	0.02128	0.391
	Hspa1a	Pathway Activity Signature Genes	1.29	1.2	1.86	2.44	0.004518	-0.057	0.181501	0.324	0.00028	0.591
	Hspa1b	Pathway Activity Signature Genes	0.95	0.72	0.95	1.13	6.41e-06	-0.182	3.48e-05	-0.004	0.319675	0.123
	Edn1	Pathway Activity Signature Genes	0	0.01	0.01	0	0.93415	0.008	0.904237	0.014	0.938306	-0.004
	HK3	Glycolysis	1.081	0.88	0.49	0.29	0.004467	-0.145	6.7e-26	-0.482	4.17e-30	-0.693
	PGM2	Glycolysis	0.161	0.2	0.28	0.28	0.584476	0.043	0.125901	0.137	0.544415	0.141
	HK2	Glycolysis	0.994	0.97	1.38	0.97	0.532928	-0.018	0.024368	0.252	0.154401	-0.016
	PGK2	Glycolysis	0	0	0	0	1	0	1	0	1	0
	BPGM	Glycolysis	0.057	0.05	0.04	0.05	0.816888	-0.01	0.361729	-0.028	0.550039	-0.007
	ALDOA	Glycolysis	2.478	4.64	5.56	3.57	1.24e-27	0.696	6.23e-65	0.916	1.47e-13	0.395
	PGM3	Glycolysis	0.076	0.08	0.08	0.11	0.953026	0.008	0.732082	0.006	0.942207	0.047
	PGAM2	Glycolysis	0.003	0	0	0	0.967697	-0.003	0.944104	-0.001	0.938306	-0.004
	TPI1	Glycolysis	1.137	2.28	3.01	1.09	7.38e-20	0.618	6.43e-38	0.908	0.034621	-0.031
	PFKL	Glycolysis	0.294	0.52	0.91	0.27	0.003123	0.229	8.31e-15	0.561	0.048783	-0.027
	PGM1	Glycolysis	0.203	0.11	0.11	0.09	0.110429	-0.122	0.012898	-0.112	0.007236	-0.141
	GALM	Glycolysis	0.073	0.06	0.04	0.03	0.874497	-0.018	0.371405	-0.047	0.327343	-0.058
	ALDOC	Glycolysis	0.016	0.03	0.03	0.01	0.707872	0.022	0.894367	0.023	0.683456	-0.013
	ALDOB	Glycolysis	0.282	0.04	0.03	0.01	8.68e-06	-0.303	1.85e-08	-0.314	7.99e-07	-0.339
	ENO3	Glycolysis	0.094	0.12	0.27	0.06	0.763293	0.035	0.179565	0.218	0.158164	-0.05
	ENO1	Glycolysis	0.945	2.04	3.35	2.76	8.07e-25	0.643	7e-110	1.162	2.21e-52	0.952
	PGK1	Glycolysis	1.398	2.91	3.95	1.8	7.27e-21	0.705	1.98e-71	1.045	0.00348	0.222
	ENO2	Glycolysis	0.004	0.01	0	0	0.900934	0.012	0.888523	-0.003	0.914316	-0.003
	PKLR	Glycolysis	0.007	0.01	0	0	0.903663	-0.00013	0.814359	-0.011	0.84657	-0.011
	GCK	Glycolysis	0.011	0	0.01	0	0.77584	-0.016	0.815625	-0.007	0.786471	-0.016
	Table S4. DEGs from GSE156057. Related to Figure 6.
	Mo, Monocytes; t-Mo, transitioning monocytes; LAMs, lipid associated monocytes; Res-KC, resident Kupffer cells.
