# Supplementary material for: Monocyte bioenergetics: An immunometabolic perspective in metabolic dysfunction-associated steatohepatitis
Source: Cell Rep Med. 2024 May 10;5(5):101564. doi: 10.1016/j.xcrm.2024.101564 (PMC11148801; doi:10.1016/j.xcrm.2024.101564)
Supplement: Table S5. DEGs from GSE128337, related to external datasets analysis [file mmc3.xlsx]

## Sheet: Foglio1
																KN-RM vs KC-H				Ly6CHi-RM vs KC-H
	Gene Name	Pathways	Components	KC-H_grp0_rep1	KC-H_grp0_rep2	KC-N_grp0_rep1	KC-N_grp0_rep2	KN-RM_grp0_rep1	KN-RM_grp0_rep2	Ly6CHi-RM_grp0_rep1	Ly6CHi-RM_grp0_rep2	Ly6CLow-RM_grp0_rep1	Ly6CLow-RM_grp0_rep2	BloodLy6CHi-Mono_NASH_grp0_rep1	BloodLy6CHi-Mono_NASH_grp0_rep2	FC	P-value	LOG2_(FC)	-LOG10_(Pvalue)	FC	P-value	LOG2_(FC)	-LOG10_(Pvalue)
	Ndufs8	Mitochondrial Energy Metabolism	Complex I (NADH-Coenzyme Q Reductase)	71.58	74.12	98.67	101.95	89.48	83.46	85.98	87.35	55.7	51.14	94.82	66.41	1.19	0.05	0.25	1.28	1.19	0.01	0.25	1.97
	Ndufv1	Mitochondrial Energy Metabolism	Complex I (NADH-Coenzyme Q Reductase)	52.21	56.29	57.31	59.32	58.6	51.9	70.28	65.59	54.18	52.68	61.52	44.42	1.02	0.82	0.03	0.08	1.25	0.05	0.32	1.32
	Ndufs3	Mitochondrial Energy Metabolism	Complex I (NADH-Coenzyme Q Reductase)	13.52	12.21	16.56	17.34	18.48	19.94	17.17	19.22	18.03	13.58	26.11	22.69	1.49	0.02	0.58	1.64	1.41	0.05	0.5	1.32
	Ndufb10	Mitochondrial Energy Metabolism	Complex I (NADH-Coenzyme Q Reductase)	70.4	59.65	76.93	108.85	85.82	78.51	90.75	97.17	67.5	45.87	136.4	86.03	1.26	0.12	0.34	0.93	1.44	0.04	0.53	1.36
	Ndufs2	Mitochondrial Energy Metabolism	Complex I (NADH-Coenzyme Q Reductase)	76.35	79.32	79.94	79.87	91.52	85.93	110.52	116.74	87.13	95.17	119.71	97.16	1.14	0.08	0.19	1.12	1.46	0.01	0.55	2.04
	Ndufa4l2	Mitochondrial Energy Metabolism	Complex I (NADH-Coenzyme Q Reductase)	0.34	0.31	0.39	0.24	0.07	0.94	0.79	0.72	0	0.93	0	0	1.57	0.72	0.65	0.15	2.34	0.01	1.23	2.03
	Ndufb11	Mitochondrial Energy Metabolism	Complex I (NADH-Coenzyme Q Reductase)	22.45	21.43	30.52	31.99	33.5	35.22	49.6	54.1	28.66	27.88	113.18	86.12	1.57	0.01	0.65	2.19	2.36	0.01	1.24	2.23
	Ndufaf7	Mitochondrial Energy Metabolism	Complex I (NADH-Coenzyme Q Reductase)	3.35	3.55	3.51	3.57	2.65	4.21	12.46	11.21	8.85	7.72	25.62	25.98	1	0.99	-0.01	0.01	3.43	0.01	1.78	2.25
	Ndufab1	Mitochondrial Energy Metabolism	Complex I (NADH-Coenzyme Q Reductase)	2.68	1.6	2.49	2.22	2.29	1.85	1.39	1.3	2.46	1.43	7.2	7.13	0.97	0.92	-0.05	0.04	0.63	0.28	-0.67	0.55
	Ndufa5	Mitochondrial Energy Metabolism	Complex I (NADH-Coenzyme Q Reductase)	10.08	6.67	15.08	12.78	14.09	19.31	5.18	9.27	2.93	3.75	18.49	12.03	1.99	0.12	1	0.94	0.86	0.71	-0.21	0.15
	Ndufs7	Mitochondrial Energy Metabolism	Complex I (NADH-Coenzyme Q Reductase)	87.99	92.72	99.42	116.34	95.89	90.18	80.13	90.18	63.32	52.57	71.46	43.47	1.03	0.55	0.04	0.26	0.94	0.45	-0.09	0.35
	Ndufaf4	Mitochondrial Energy Metabolism	Complex I (NADH-Coenzyme Q Reductase)	2.36	1.54	1.75	1.68	1.9	2.01	1.92	2.12	2.25	2.94	3.36	4.4	1	0.99	0	0	1.04	0.88	0.05	0.05
	Ndufs5	Mitochondrial Energy Metabolism	Complex I (NADH-Coenzyme Q Reductase)	4	5.83	10.2	8.05	10.58	10.38	4.15	6.11	1.23	3.73	18.51	6.29	2.13	0.03	1.09	1.58	1.04	0.89	0.06	0.05
	Ndufa9	Mitochondrial Energy Metabolism	Complex I (NADH-Coenzyme Q Reductase)	55.58	63.24	59.52	71.84	56.96	53.09	54.95	69.45	62.68	52.46	53.58	40.26	0.93	0.41	-0.11	0.38	1.05	0.77	0.07	0.12
	Ndufa2	Mitochondrial Energy Metabolism	Complex I (NADH-Coenzyme Q Reductase)	66.74	60.06	114.7	131.27	93.47	98.88	65.66	71.12	30.61	28.3	71.97	47.58	1.52	0.02	0.6	1.78	1.08	0.37	0.11	0.43
	Ndufv2	Mitochondrial Energy Metabolism	Complex I (NADH-Coenzyme Q Reductase)	31.13	28.89	32.77	29.97	29.66	32.93	31.26	33.5	25.78	27.89	51.2	44.37	1.04	0.58	0.06	0.23	1.08	0.27	0.11	0.56
	Ndufb8	Mitochondrial Energy Metabolism	Complex I (NADH-Coenzyme Q Reductase)	66.3	75.41	85.82	104.57	87.9	84.36	79.1	85.84	49.45	47.97	96.33	62.46	1.22	0.09	0.28	1.05	1.16	0.18	0.22	0.75
	Ndufb9	Mitochondrial Energy Metabolism	Complex I (NADH-Coenzyme Q Reductase)	63.78	61.06	80.1	79.91	81.71	76.44	64.16	87.86	35.27	38.45	113.59	68.06	1.27	0.03	0.34	1.52	1.22	0.37	0.28	0.43
	Ndufs1	Mitochondrial Energy Metabolism	Complex I (NADH-Coenzyme Q Reductase)	21.62	23.09	19.56	19.38	21.68	22.7	28.19	26.34	25.56	28.46	35.69	35.09	0.99	0.87	-0.01	0.06	1.22	0.05	0.29	1.27
	Ndufa4	Mitochondrial Energy Metabolism	Complex I (NADH-Coenzyme Q Reductase)	104.97	79.81	111.69	124.83	113.79	110.24	92.81	136.33	46.71	52.92	198.59	174.03	1.21	0.26	0.28	0.58	1.24	0.47	0.31	0.33
	Ndufa13	Mitochondrial Energy Metabolism	Complex I (NADH-Coenzyme Q Reductase)	32.21	33.76	60.85	63.16	52.37	53.59	34.24	48.25	24.17	15.99	83.44	44.13	1.61	0	0.68	2.62	1.25	0.36	0.32	0.44
	Ndufv3	Mitochondrial Energy Metabolism	Complex I (NADH-Coenzyme Q Reductase)	28.32	24.52	41.32	41.37	42.48	44.75	30.9	35.42	22.06	20.25	51.78	30.14	1.65	0.02	0.72	1.79	1.25	0.15	0.33	0.82
	Ndufaf8	Mitochondrial Energy Metabolism	Complex I (NADH-Coenzyme Q Reductase)	10.39	12.62	26.94	30.62	28.15	28.09	11.28	17.68	5.97	6.06	25.34	13.2	2.44	0	1.29	2.35	1.26	0.47	0.33	0.33
	Ndufa8	Mitochondrial Energy Metabolism	Complex I (NADH-Coenzyme Q Reductase)	42.04	42.23	68.31	57.87	67.02	63.69	48.54	59.79	31.21	36.12	92.15	58.61	1.55	0.01	0.63	2.29	1.29	0.17	0.36	0.78
	Ndufs4	Mitochondrial Energy Metabolism	Complex I (NADH-Coenzyme Q Reductase)	12.62	13.34	17.31	16.6	17.54	16.28	13.77	19.68	8.51	11.78	31.71	19.83	1.3	0.03	0.38	1.49	1.29	0.34	0.37	0.47
	Ndufaf5	Mitochondrial Energy Metabolism	Complex I (NADH-Coenzyme Q Reductase)	1.78	2.13	2.54	2.18	2.26	2.44	2.1	2.99	2.81	2.94	2.6	1.81	1.2	0.18	0.27	0.74	1.3	0.34	0.38	0.47
	Ndufaf1	Mitochondrial Energy Metabolism	Complex I (NADH-Coenzyme Q Reductase)	3.09	3.44	4.54	3.34	3.5	3.86	3.89	4.72	3.03	2.27	5.88	7.37	1.13	0.24	0.17	0.62	1.32	0.15	0.4	0.83
	Ndufb4	Mitochondrial Energy Metabolism	Complex I (NADH-Coenzyme Q Reductase)	2.34	0.22	2.08	0.52	2.1	2.91	1.91	1.53	0.55	1.54	6.07	8.1	1.97	0.39	0.97	0.41	1.34	0.72	0.43	0.14
	Ndufa7	Mitochondrial Energy Metabolism	Complex I (NADH-Coenzyme Q Reductase)	62.55	71.26	90.55	108.66	91.05	105.46	81.99	97.92	43.91	53.1	111.09	80.65	1.47	0.07	0.55	1.19	1.34	0.13	0.43	0.9
	Ndufaf2	Mitochondrial Energy Metabolism	Complex I (NADH-Coenzyme Q Reductase)	2.86	1.5	4.03	5.15	3.61	4.77	3.18	2.98	2.16	3.43	3.03	1.96	1.93	0.15	0.94	0.81	1.41	0.32	0.5	0.49
	Ndufb7	Mitochondrial Energy Metabolism	Complex I (NADH-Coenzyme Q Reductase)	56.68	50.28	87.94	107.07	89.08	87.65	60.18	91.92	35.67	35.93	123.03	64.25	1.65	0.01	0.72	2.06	1.42	0.3	0.51	0.53
	Ndufb6	Mitochondrial Energy Metabolism	Complex I (NADH-Coenzyme Q Reductase)	18.65	14.25	24.46	27.47	28.73	35.06	18.36	29.23	13.9	16.04	39.73	26.96	1.94	0.06	0.95	1.24	1.45	0.34	0.53	0.47
	Ndufa1	Mitochondrial Energy Metabolism	Complex I (NADH-Coenzyme Q Reductase)	38.35	38.94	79.83	93.48	66.65	64.84	45.43	66.83	13.37	19.64	93.91	63.74	1.7	0	0.77	2.91	1.45	0.24	0.54	0.61
	Ndufa3	Mitochondrial Energy Metabolism	Complex I (NADH-Coenzyme Q Reductase)	114.05	93.96	132.37	138.45	131.61	125.39	133.69	171.7	59.62	65.96	158.22	112.59	1.24	0.15	0.31	0.84	1.47	0.15	0.55	0.82
	Ndufa10	Mitochondrial Energy Metabolism	Complex I (NADH-Coenzyme Q Reductase)	57.41	44.11	51.2	56.29	55.81	55.26	69.86	79.31	55.46	61.57	75.43	74.52	1.09	0.55	0.13	0.26	1.47	0.1	0.56	1
	Ndufaf6	Mitochondrial Energy Metabolism	Complex I (NADH-Coenzyme Q Reductase)	3.46	2.65	6.54	5.1	4.85	5.34	4	5.12	5.46	3.32	4.26	1.97	1.67	0.05	0.74	1.3	1.49	0.16	0.57	0.79
	Ndufb2	Mitochondrial Energy Metabolism	Complex I (NADH-Coenzyme Q Reductase)	13.15	10.01	19.31	14.77	16.77	19.25	16.37	18.92	5.35	7.32	33.56	26.79	1.55	0.08	0.64	1.07	1.52	0.1	0.61	1.02
	Ndufb3	Mitochondrial Energy Metabolism	Complex I (NADH-Coenzyme Q Reductase)	15.05	13.15	23.45	26.06	19.65	24.04	17.75	25.39	8.76	7.43	52.83	30.41	1.55	0.08	0.63	1.08	1.53	0.2	0.61	0.7
	Ndufaf3	Mitochondrial Energy Metabolism	Complex I (NADH-Coenzyme Q Reductase)	8.45	9.89	10.05	10.59	12.41	10.41	12.75	15.42	6.8	10.91	16.64	12.96	1.24	0.21	0.32	0.68	1.54	0.08	0.62	1.08
	Ndufs6	Mitochondrial Energy Metabolism	Complex I (NADH-Coenzyme Q Reductase)	16.94	20.57	41.85	47.26	42.24	41.7	26.64	33.04	7.46	11.07	71.09	36.62	2.24	0.01	1.16	2.21	1.59	0.09	0.67	1.02
	Ndufb5	Mitochondrial Energy Metabolism	Complex I (NADH-Coenzyme Q Reductase)	30.52	19.08	28.19	22.03	31.93	40.51	37.35	44.48	18.5	32.5	65.89	59.46	1.46	0.25	0.55	0.6	1.65	0.14	0.72	0.86
	Ndufa11	Mitochondrial Energy Metabolism	Complex I (NADH-Coenzyme Q Reductase)	7.38	6.42	9.15	9.19	9.63	9.55	9.93	12.9	5.17	4.69	17.36	10.96	1.39	0.03	0.47	1.51	1.65	0.1	0.73	0.99
	Ndufc1	Mitochondrial Energy Metabolism	Complex I (NADH-Coenzyme Q Reductase)	21.94	17.05	36.18	39.56	31.92	34.07	29.38	37.77	15.39	16.47	41.72	24.45	1.69	0.04	0.76	1.43	1.72	0.1	0.78	0.99
	Ndufa6	Mitochondrial Energy Metabolism	Complex I (NADH-Coenzyme Q Reductase)	69.91	73.07	93.59	103.27	88.15	86.62	103.88	142.82	40.54	54.29	132.5	100.88	1.22	0.01	0.29	1.92	1.73	0.12	0.79	0.93
	Ndufa12	Mitochondrial Energy Metabolism	Complex I (NADH-Coenzyme Q Reductase)	9.3	6	9.76	12.65	16.05	16.79	12.69	13.73	12.99	15.13	16.32	12.48	2.15	0.04	1.1	1.45	1.73	0.08	0.79	1.07
	Ndufc2	Mitochondrial Energy Metabolism	Complex I (NADH-Coenzyme Q Reductase)	21.48	16.52	27.5	20.19	32.04	43.06	34.34	53.56	10.85	22.95	73.93	62.68	1.98	0.09	0.98	1.04	2.31	0.13	1.21	0.89
	Sdhd	Mitochondrial Energy Metabolism	Complex II (Succinate-Coenzyme Q Reductase)	134.64	140.01	118.04	118.89	117.44	104.65	132.18	123.82	112.61	103.97	110.1	104.99	0.81	0.06	-0.31	1.2	0.93	0.2	-0.1	0.7
	Sdhb	Mitochondrial Energy Metabolism	Complex II (Succinate-Coenzyme Q Reductase)	100.78	103.47	120.28	121.68	121.18	117.73	96.74	120.57	80.53	89.2	116.6	86.82	1.17	0.02	0.23	1.81	1.06	0.64	0.09	0.19
	Sdha	Mitochondrial Energy Metabolism	Complex II (Succinate-Coenzyme Q Reductase)	103.71	111.2	87.34	96.53	88.11	94.19	113.79	119.18	128.34	122.19	94.26	83.3	0.85	0.08	-0.24	1.11	1.08	0.19	0.12	0.72
	Sdhc	Mitochondrial Energy Metabolism	Complex II (Succinate-Coenzyme Q Reductase)	97.54	86.92	106.82	122.2	107.41	112.55	90.43	110.23	77.93	86.4	106.35	88.91	1.19	0.09	0.25	1.02	1.09	0.55	0.12	0.26
	Uqcrc1	Mitochondrial Energy Metabolism	Complex III (Coenzyme Q-Cytochrome c Reductase)	103.76	108.47	128.77	136.29	123.48	126.56	165.29	182.42	130.11	115.3	149.3	117.81	1.18	0.02	0.24	1.67	1.64	0.02	0.71	1.78
	Uqcrfs1	Mitochondrial Energy Metabolism	Complex III (Coenzyme Q-Cytochrome c Reductase)	63.65	71.54	68.09	55.88	66.96	69.08	117.6	123.01	77.55	87.33	107.16	97.56	1.01	0.93	0.01	0.03	1.78	0.01	0.83	2.09
	Uqcr11	Mitochondrial Energy Metabolism	Complex III (Coenzyme Q-Cytochrome c Reductase)	36.12	25.46	73.48	75.08	60.59	62.79	25.39	41.11	9.95	13.75	51.5	26.42	2	0.03	1	1.53	1.08	0.82	0.11	0.09
	Cyc1	Mitochondrial Energy Metabolism	Complex III (Coenzyme Q-Cytochrome c Reductase)	106.12	96.23	100.99	109.37	97.2	91.35	112.64	118.97	99.25	96.3	92	74.88	0.93	0.35	-0.1	0.45	1.14	0.13	0.19	0.89
	Uqcrc2	Mitochondrial Energy Metabolism	Complex III (Coenzyme Q-Cytochrome c Reductase)	60.34	60.06	51.17	50.65	52.8	53.9	73.32	83.9	72.12	72.7	83.09	81.02	0.89	0.01	-0.17	2.17	1.31	0.07	0.38	1.13
	Uqcrq	Mitochondrial Energy Metabolism	Complex III (Coenzyme Q-Cytochrome c Reductase)	34.51	31.31	56.78	57.07	49.71	47.81	41.38	59.48	18.38	18.68	49.54	31.21	1.48	0.01	0.57	1.87	1.53	0.2	0.62	0.71
	Uqcrh	Mitochondrial Energy Metabolism	Complex III (Coenzyme Q-Cytochrome c Reductase)	59.45	43.9	69.03	58.34	80.85	76.61	91.26	125.39	33.5	61.66	181.2	155.85	1.52	0.08	0.61	1.11	2.1	0.09	1.07	1.03
	Cox5a	Mitochondrial Energy Metabolism	Complex IV (Cytochrome c Oxidase)	315.81	289.16	331.95	285.28	299.95	277.63	145.69	162.2	136.12	127.21	157.56	132.63	0.95	0.51	-0.07	0.29	0.51	0.01	-0.97	1.96
	Cox7a2	Mitochondrial Energy Metabolism	Complex IV (Cytochrome c Oxidase)	61.14	56.97	69.32	72.04	66.03	70.94	78.35	79.65	44.63	51.64	99.5	74.54	1.16	0.1	0.21	1	1.34	0.01	0.42	1.93
	Cox7a2l	Mitochondrial Energy Metabolism	Complex IV (Cytochrome c Oxidase)	52.2	61.36	61.05	54.76	59.62	60.18	79.51	80.12	52.23	58.5	115.26	114.73	1.05	0.57	0.08	0.25	1.41	0.04	0.49	1.43
	Cox7b	Mitochondrial Energy Metabolism	Complex IV (Cytochrome c Oxidase)	33.37	30.49	41.93	49.17	47.02	48.19	53.97	60.68	34.33	38.59	90.45	69.77	1.49	0.01	0.58	2.01	1.8	0.02	0.84	1.7
	Cox6a2	Mitochondrial Energy Metabolism	Complex IV (Cytochrome c Oxidase)	7.03	4.34	4.43	3.58	7.64	6.38	1.02	0.79	3.04	3.02	0	0.18	1.23	0.47	0.3	0.33	0.16	0.07	-2.66	1.15
	Cox6a1	Mitochondrial Energy Metabolism	Complex IV (Cytochrome c Oxidase)	238.92	202.79	277.43	308.96	265.56	252.1	227.76	288.25	141.74	150.63	284.62	181.18	1.17	0.19	0.23	0.73	1.17	0.4	0.22	0.4
	Cox8a	Mitochondrial Energy Metabolism	Complex IV (Cytochrome c Oxidase)	307.13	260.75	355.2	348.38	358.34	346.85	386.36	441.13	197.74	233.39	326.36	240.83	1.24	0.1	0.31	0.99	1.46	0.07	0.54	1.16
	Cox4i1	Mitochondrial Energy Metabolism	Complex IV (Cytochrome c Oxidase)	256.34	277.49	450.17	492.35	436.76	394.87	381.62	454.65	237.9	201.3	409.92	273.96	1.56	0.02	0.64	1.62	1.57	0.06	0.65	1.24
	Cox6b1	Mitochondrial Energy Metabolism	Complex IV (Cytochrome c Oxidase)	132.55	120.14	185.53	184.4	189.32	199.08	194.28	237.59	117.97	119.98	244.4	191	1.54	0.01	0.62	1.88	1.71	0.06	0.77	1.24
	Cox5b	Mitochondrial Energy Metabolism	Complex IV (Cytochrome c Oxidase)	17.91	12.88	24.23	24.65	25.17	27.45	19.1	37.55	9.72	14.74	87.81	53.37	1.71	0.06	0.77	1.23	1.84	0.31	0.88	0.51
	Cox6c	Mitochondrial Energy Metabolism	Complex IV (Cytochrome c Oxidase)	33.92	32.13	60.9	54.6	63.54	68.27	57.62	83.53	21.14	45.32	151.94	93.76	2	0.01	1	2.23	2.14	0.1	1.1	0.99
	ATP5B	Mitochondrial Energy Metabolism	Complex V (ATP Synthase)	371.72	338.95	345.86	394.28	355.85	376.49	441.55	457.34	455.62	429.43	347.17	302.97	1.03	0.63	0.04	0.2	1.26	0.04	0.34	1.45
	ATP5A1	Mitochondrial Energy Metabolism	Complex V (ATP Synthase)	293.34	287.64	275.93	295.79	276.3	276.31	361.11	374.31	367.66	318.96	319.9	279.38	0.95	0.04	-0.07	1.42	1.27	0.01	0.34	2.07
	ATP5C1	Mitochondrial Energy Metabolism	Complex V (ATP Synthase)	60.99	55.38	57.31	62.6	62.86	64.91	109.68	121.23	84.26	89.73	160.51	168.06	1.1	0.2	0.13	0.71	1.98	0.01	0.99	1.91
	Atp5h	Mitochondrial Energy Metabolism	Complex V (ATP Synthase)	24.08	15.75	24.92	19.15	28.26	30.34	38.33	41.59	15.49	24.61	130.29	96.43	1.47	0.16	0.56	0.79	2.01	0.05	1	1.33
	Atp5g2	Mitochondrial Energy Metabolism	Complex V (ATP Synthase)	0.25	0.15	0.29	0.12	0	0.38	0	0.4	0	0.31	0.53	0.55	0.95	0.96	-0.08	0.02	0.99	0.99	-0.01	0
	ATP5G1	Mitochondrial Energy Metabolism	Complex V (ATP Synthase)	1.73	0.86	0.59	2.45	1.19	1.65	1.44	1.94	2.35	1.24	12.99	11.38	1.1	0.82	0.13	0.08	1.3	0.51	0.38	0.29
	Atp5o	Mitochondrial Energy Metabolism	Complex V (ATP Synthase)	66.49	53.92	87.54	87.79	89.85	88.51	68.58	91.88	46.52	57.75	115.84	77.84	1.48	0.04	0.57	1.35	1.33	0.27	0.41	0.57
	Atp5g3	Mitochondrial Energy Metabolism	Complex V (ATP Synthase)	134.31	103.76	158.32	152.45	165.5	170.71	133.25	188.82	79.24	94.32	178.24	123.72	1.41	0.09	0.5	1.06	1.35	0.32	0.44	0.5
	ATP5F1	Mitochondrial Energy Metabolism	Complex V (ATP Synthase)	51.49	41.76	52.48	55.85	54.19	64.52	58.12	77.49	41.43	49.37	106.42	96.6	1.27	0.21	0.35	0.67	1.45	0.19	0.54	0.72
	Atp5j	Mitochondrial Energy Metabolism	Complex V (ATP Synthase)	36.33	26.9	61.87	51.15	59.73	71.88	39.2	62.37	14.33	32.9	102.82	57.81	2.08	0.05	1.06	1.33	1.61	0.27	0.68	0.58
	Ppa1	Mitochondrial Energy Metabolism	Complex V (ATP Synthase)	5.87	5.59	8.62	9.88	7.44	10.16	7.89	12.38	14.82	11.97	9.53	5.6	1.54	0.15	0.62	0.81	1.77	0.19	0.82	0.72
	Atp5j2	Mitochondrial Energy Metabolism	Complex V (ATP Synthase)	36.48	27.25	77.55	60.93	77.36	80.72	58.17	80.33	28.11	33.14	163.8	97.69	2.48	0.01	1.31	1.97	2.17	0.09	1.12	1.05
	ARRDC3	Mitochondrial Energy Metabolism	Pathway Activity Signature Genes	16.05	45	24.91	15.1	21.77	14.81	14.85	14.54	19.9	14.02	18.94	37.8	0.6	0.5	-0.74	0.3	0.48	0.39	-1.05	0.41
	Cyb561d1	Mitochondrial Energy Metabolism	Pathway Activity Signature Genes	11.05	11.97	7.65	6.24	7.84	7.27	11.04	10.33	13.26	11.06	20.2	19.68	0.66	0.02	-0.61	1.74	0.93	0.29	-0.11	0.54
	ASB1	Mitochondrial Energy Metabolism	Pathway Activity Signature Genes	3.75	4.43	1.97	2.37	2.45	2.96	3.68	4.02	4.3	4.52	4.34	4.92	0.66	0.08	-0.6	1.09	0.94	0.6	-0.09	0.22
	Slc25a25	Mitochondrial Energy Metabolism	Pathway Activity Signature Genes	19.46	26.07	20.47	22.25	24.01	20.45	27.5	23.5	30.82	26.4	7.34	7.85	0.98	0.9	-0.03	0.05	1.12	0.55	0.16	0.26
	Dnajb1	Mitochondrial Energy Metabolism	Pathway Activity Signature Genes	18.26	11.69	22.9	9.7	28.72	12.17	23.13	13.25	39.28	15.77	16.1	17.74	1.37	0.6	0.45	0.22	1.21	0.64	0.28	0.19
	Gadd45b	Mitochondrial Energy Metabolism	Pathway Activity Signature Genes	15.88	16.56	42.93	15.6	35.02	13.95	41.38	17.26	26.94	16.78	30.26	21.71	1.51	0.51	0.59	0.29	1.81	0.39	0.85	0.41
	Hspa1a	Mitochondrial Energy Metabolism	Pathway Activity Signature Genes	55.52	33.58	157.69	19.73	201.51	25.33	220.78	28.33	255.62	41.82	0.71	0.97	2.55	0.52	1.35	0.28	2.8	0.5	1.48	0.3
	Hspa1b	Mitochondrial Energy Metabolism	Pathway Activity Signature Genes	71.38	34.38	208.21	21.25	283.18	34.55	287.42	38.58	357.5	53.75	0.49	0.96	3	0.49	1.59	0.31	3.08	0.47	1.62	0.32
	Edn1	Mitochondrial Energy Metabolism	Pathway Activity Signature Genes	0.23	0.05	0.18	0.04	0.29	0.12	0.49	0.64	0.09	0.14	0	0.06	1.47	0.66	0.55	0.18	4.15	0.07	2.05	1.17
	HK3	Glycolisis	Glycolisis	188.73	228.31	233.64	228.07	180.5	159.67	57.97	53.63	65.09	53.52	59.31	52.68	0.82	0.23	-0.29	0.64	0.27	0.02	-1.9	1.78
	PGM2	Glycolisis	Glycolisis	21.44	27.27	25.12	21.81	20.53	18	17.67	21.91	15.32	13.49	14.35	14.31	0.79	0.25	-0.34	0.6	0.81	0.33	-0.3	0.48
	HK2	Glycolisis	Glycolisis	49.8	65.3	57.22	60.64	61.06	56.43	52.5	56.14	64.34	49.08	44.23	46.41	1.02	0.9	0.03	0.05	0.94	0.72	-0.08	0.14
	PGK2	Glycolisis	Glycolisis	0	0	0	0	0	0	0	0	0	0	0	0	0	1	0	0	0	1	0	0
	BPGM	Glycolisis	Glycolisis	6.37	5.27	4.85	4.08	4.97	4.91	6.36	5.44	5.73	4.41	11.62	16.39	0.85	0.25	-0.24	0.6	1.01	0.92	0.02	0.03
	ALDOA	Glycolisis	Glycolisis	507.26	432.46	449.11	430.55	397.31	362.42	477.83	482.22	376.37	386.72	461.9	374.43	0.81	0.16	-0.31	0.79	1.02	0.81	0.03	0.09
	PGM3	Glycolisis	Glycolisis	4.51	4.92	4.09	3.94	4.48	4.06	6.8	6.1	5.66	5.27	9.07	9.39	0.91	0.27	-0.14	0.58	1.37	0.05	0.45	1.29
	PGAM2	Glycolisis	Glycolisis	6.8	15.66	6.12	4.24	3.97	3.9	18.27	12.73	7.11	8.11	18.82	23.71	0.35	0.24	-1.51	0.62	1.38	0.5	0.46	0.3
	TPI1	Glycolisis	Glycolisis	57.1	62.27	102.75	101.2	96.43	81.15	99.62	95.92	93.16	67.77	95.34	70.26	1.49	0.07	0.57	1.16	1.64	0.01	0.71	2.16
	PFKL	Glycolisis	Glycolisis	21.81	23.06	31.63	34.85	30.56	26.09	37.02	44.2	29.53	27.91	23.69	18.64	1.26	0.13	0.34	0.9	1.81	0.04	0.86	1.42
	PGM1	Glycolisis	Glycolisis	10.1	9.82	9.66	9.21	9.72	10.57	21.25	24.16	14.18	16.39	30.6	28.25	1.02	0.71	0.03	0.15	2.28	0.01	1.19	1.89
	GALM	Glycolisis	Glycolisis	3.86	4.03	5.35	6.59	4.35	5.92	7.7	10.38	5.34	7.03	7.34	8.29	1.3	0.27	0.38	0.56	2.29	0.06	1.2	1.2
	ALDOC	Glycolisis	Glycolisis	0.9	0.66	3.82	4.34	2.49	2.31	1.73	2.09	5.79	5.68	1.08	0.31	3.08	0.01	1.62	2.08	2.45	0.03	1.3	1.47
	ALDOB	Glycolisis	Glycolisis	22.18	30.51	5.68	8.7	3.56	11.12	37.59	99.55	5.51	13.49	0	0	0.28	0.08	-1.84	1.11	2.6	0.31	1.38	0.51
	ENO3	Glycolisis	Glycolisis	10.62	11.44	8.5	8.84	10.07	9.72	24.32	40.38	35.58	65.46	35.24	26.29	0.9	0.13	-0.16	0.9	2.93	0.12	1.55	0.93
	ENO1	Glycolisis	Glycolisis	25.96	25.8	40.67	32.66	44.39	47.89	80.07	90.17	41.31	54.89	204.24	165.41	1.78	0.01	0.83	2.13	3.29	0.01	1.72	2.14
	PGK1	Glycolisis	Glycolisis	2.23	1.89	3.15	2.41	3.69	4.11	7.14	8.03	4.87	5.56	9.21	8.94	1.89	0.02	0.92	1.69	3.68	0.01	1.88	2.14
	ENO2	Glycolisis	Glycolisis	0.26	0.11	1.29	1.19	0.99	1.05	1.67	1.19	6.57	7.33	0.03	0	5.58	0.01	2.48	2.05	7.82	0.04	2.97	1.41
	PKLR	Glycolisis	Glycolisis	0.48	0.43	0.35	0.78	0.17	1.36	3.76	8.47	0.5	1.79	0	0	1.68	0.65	0.75	0.19	13.43	0.14	3.75	0.86
	GCK	Glycolisis	Glycolisis	0	0.04	0.33	0.45	0.13	0.75	2.32	4.3	0.17	0.61	0	0	22.53	0.3	4.49	0.52	169.72	0.08	7.41	1.1
	Table S5. DEGs from GSE128337. Related to "External datasets analysis" and Figure S5.
	KN-RM, Kupffer niche recruited macrophages; KC-H, Kupffer cells healthy; Ly6Chigh-RM, Ly6C high-recruited macrophages.
